# Supplementary material for: A novel canine reference genome resolves genomic architecture and uncovers transcript complexity
Source: Commun Biol. 2021 Feb 10;4:185. doi: 10.1038/s42003-021-01698-x (PMC7875987; doi:10.1038/s42003-021-01698-x)
Supplement: Supplementary file 3 — Supplementary Data 1 [file 42003_2021_1698_MOESM3_ESM.xlsx]

## Sheet: Sheet1
Accession	Data_type	Sample information	Instrument model	Bases count (Mb)
SRR5889350	RNA-seq	RNA-Seq: domestic dog - adult stomach	Illumina HiSeq 2500	116051
SRR5889349	RNA-seq	RNA-Seq: domestic dog - adult thyroid	Illumina HiSeq 2500	86340
SRR5889348	RNA-seq	RNA-Seq: domestic dog - adult small intenstine	Illumina HiSeq 2500	89337
SRR5889347	RNA-seq	RNA-Seq: domestic dog - adult spleen	Illumina HiSeq 2500	75150
SRR5889346	RNA-seq	RNA-Seq: domestic dog - adult skeletal muscle	Illumina HiSeq 2500	78611
SRR5889345	RNA-seq	RNA-Seq: domestic dog - adult skin	Illumina HiSeq 2500	79376
SRR5889344	RNA-seq	RNA-Seq: domestic dog - adult salivary gland	Illumina HiSeq 2500	85933
SRR5889343	RNA-seq	RNA-Seq: domestic dog - adult right ventricle	Illumina HiSeq 2500	79852
SRR5889342	RNA-seq	RNA-Seq: domestic dog - adult right atrium	Illumina HiSeq 2500	80202
SRR5889341	RNA-seq	RNA-Seq: domestic dog - adult pituitary gland	Illumina HiSeq 2500	76105
SRR5889340	RNA-seq	RNA-Seq: domestic dog - adult pancreas	Illumina HiSeq 2500	79995
SRR5889339	RNA-seq	RNA-Seq: domestic dog - adult lymph node	Illumina HiSeq 2500	89339
SRR5889338	RNA-seq	RNA-Seq: domestic dog - adult lung	Illumina HiSeq 2500	63987
SRR5889337	RNA-seq	RNA-Seq: domestic dog - adult liver	Illumina HiSeq 2500	74845
SRR5889336	RNA-seq	RNA-Seq: domestic dog - adult left ventricle	Illumina HiSeq 2500	73207
SRR5889335	RNA-seq	RNA-Seq: domestic dog - adult left atrium	Illumina HiSeq 2500	78578
SRR5889334	RNA-seq	RNA-Seq: domestic dog - dev. day 44 liver	Illumina HiSeq 2500	171683
SRR5889333	RNA-seq	RNA-Seq: domestic dog - dev. day 44 lung	Illumina HiSeq 2500	164518
SRR5889332	RNA-seq	RNA-Seq: domestic dog - dev. day 44 heart	Illumina HiSeq 2500	191463
SRR5889331	RNA-seq	RNA-Seq: domestic dog - dev. day 44 kidney	Illumina HiSeq 2500	176577
SRR5889330	RNA-seq	RNA-Seq: domestic dog - dev. day 39 liver	Illumina HiSeq 2500	164358
SRR5889329	RNA-seq	RNA-Seq: domestic dog - dev. day 39 head	Illumina HiSeq 2500	226303
SRR5889328	RNA-seq	RNA-Seq: domestic dog - dev. day 39 kidney	Illumina HiSeq 2500	154766
SRR5889327	RNA-seq	RNA-Seq: domestic dog - dev. day 39 lung	Illumina HiSeq 2500	162132
SRR5889326	RNA-seq	RNA-Seq: domestic dog - adult adipose	Illumina HiSeq 2500	79339
SRR5889325	RNA-seq	RNA-Seq: domestic dog - dev. day 39 heart	Illumina HiSeq 2500	69449
SRR5889324	RNA-seq	RNA-Seq: domestic dog - dev. day 33 head	Illumina HiSeq 2500	154182
SRR5889323	RNA-seq	RNA-Seq: domestic dog - dev. day 33 lung	Illumina HiSeq 2500	164710
SRR5889322	RNA-seq	RNA-Seq: domestic dog - dev. day 36 liver	Illumina HiSeq 2500	166856
SRR5889321	RNA-seq	RNA-Seq: domestic dog - dev. day 44 head	Illumina HiSeq 2500	159356
SRR5889320	RNA-seq	RNA-Seq: domestic dog - dev. day 36 kidney	Illumina HiSeq 2500	166900
SRR5889319	RNA-seq	RNA-Seq: domestic dog - dev. day 36 heart	Illumina HiSeq 2500	171619
SRR5889318	RNA-seq	RNA-Seq: domestic dog - dev. day 36 lung	Illumina HiSeq 2500	151263
SRR5889317	RNA-seq	RNA-Seq: domestic dog - dev. day 36 head	Illumina HiSeq 2500	156939
SRR5889316	RNA-seq	RNA-Seq: domestic dog - dev. day 33 heart	Illumina HiSeq 2500	139957
SRR5889315	RNA-seq	RNA-Seq: domestic dog - dev. day 33 liver	Illumina HiSeq 2500	159043
SRR5889314	RNA-seq	RNA-Seq: domestic dog - adult kidney cortex	Illumina HiSeq 2500	78551
SRR5889313	RNA-seq	RNA-Seq: domestic dog - adult kidney medulla	Illumina HiSeq 2500	80414
SRR5889312	RNA-seq	RNA-Seq: domestic dog - adult adrenal gland	Illumina HiSeq 2500	71399
SRR5889311	RNA-seq	RNA-Seq: domestic dog - adult bladder	Illumina HiSeq 2500	87037
SRR5889310	RNA-seq	RNA-Seq: domestic dog - adult bone marrow	Illumina HiSeq 2500	92006
SRR5889309	RNA-seq	RNA-Seq: domestic dog - adult cartilage	Illumina HiSeq 2500	79482
SRR5889308	RNA-seq	RNA-Seq: domestic dog - adult cerebellum	Illumina HiSeq 2500	80283
SRR5889307	RNA-seq	RNA-Seq: domestic dog - adult colon	Illumina HiSeq 2500	72415
SRR5889306	RNA-seq	RNA-Seq: domestic dog - adult cortex occipital	Illumina HiSeq 2500	74877
SRR5889305	RNA-seq	RNA-Seq: domestic dog - adult frontal cortex	Illumina HiSeq 2500	119783
SRR8997056	RNA-seq	RNA-Seq: domestic dog - adult small intestine	Illumina HiSeq 2500	163546
SRR8997055	RNA-seq	RNA-Seq: domestic dog - adult skin	Illumina HiSeq 2500	165478
SRR8997054	RNA-seq	RNA-Seq: domestic dog - adult skeletal muscle	Illumina HiSeq 2500	220756
SRR8997053	RNA-seq	RNA-Seq: domestic dog - adult salivary gland	Illumina HiSeq 2500	220013
SRR8997052	RNA-seq	RNA-Seq: domestic dog - adult Adipose Tissue	Illumina HiSeq 2500	109400
SRR8997051	RNA-seq	RNA-Seq: domestic dog - adult thyroid gland	Illumina HiSeq 2500	203467
SRR8997050	RNA-seq	RNA-Seq: domestic dog - adult stomach	Illumina HiSeq 2500	364789
SRR8997049	RNA-seq	RNA-Seq: domestic dog - adult spleen	Illumina HiSeq 2500	216838
SRR8997048	RNA-seq	RNA-Seq: domestic dog - adult Bladder	Illumina HiSeq 2500	105309
SRR8997047	RNA-seq	RNA-Seq: domestic dog - adult Adrenal Gland	Illumina HiSeq 2500	95315
SRR8997046	RNA-seq	RNA-Seq: domestic dog - adult thyroid gland	Illumina HiSeq 2500	97815
SRR8997045	RNA-seq	RNA-Seq: domestic dog - adult stomach	Illumina HiSeq 2500	112147
SRR8997044	RNA-seq	RNA-Seq: domestic dog - adult spleen	Illumina HiSeq 2500	54439
SRR8997043	RNA-seq	RNA-Seq: domestic dog - adult skin	Illumina HiSeq 2500	87265
SRR8997042	RNA-seq	RNA-Seq: domestic dog - adult Liver	Illumina HiSeq 2500	104158
SRR8997041	RNA-seq	RNA-Seq: domestic dog - adult Lung	Illumina HiSeq 2500	128615
SRR8997040	RNA-seq	RNA-Seq: domestic dog - adult Kidney Cortex	Illumina HiSeq 2500	108884
SRR8997039	RNA-seq	RNA-Seq: domestic dog - adult Kidney Medulla	Illumina HiSeq 2500	98333
SRR8997038	RNA-seq	RNA-Seq: domestic dog - adult Left Atrium	Illumina HiSeq 2500	103694
SRR8997037	RNA-seq	RNA-Seq: domestic dog - adult Left Ventricle	Illumina HiSeq 2500	80631
SRR8997036	RNA-seq	RNA-Seq: domestic dog - adult Bone Marrow	Illumina HiSeq 2500	106469
SRR8997035	RNA-seq	RNA-Seq: domestic dog - adult Cerebellum	Illumina HiSeq 2500	104139
SRR8997034	RNA-seq	RNA-Seq: domestic dog - adult Colon	Illumina HiSeq 2500	105988
SRR8997033	RNA-seq	RNA-Seq: domestic dog - adult Frontal Cortex	Illumina HiSeq 2500	95478
SRR8997032	RNA-seq	RNA-Seq: domestic dog - adult Spleen	Illumina HiSeq 2500	95278
SRR8997031	RNA-seq	RNA-Seq: domestic dog - adult Small Intestine	Illumina HiSeq 2500	88758
SRR8997030	RNA-seq	RNA-Seq: domestic dog - adult Occipital Lobe	Illumina HiSeq 2500	102884
SRR8997029	RNA-seq	RNA-Seq: domestic dog - adult Lymph node	Illumina HiSeq 2500	86460
SRR8997028	RNA-seq	RNA-Seq: domestic dog - adult Right Atrium	Illumina HiSeq 2500	80039
SRR8997027	RNA-seq	RNA-Seq: domestic dog - adult Pancreas	Illumina HiSeq 2500	120908
SRR8997026	RNA-seq	RNA-Seq: domestic dog - adult Salivary Gland	Illumina HiSeq 2500	106087
SRR8997025	RNA-seq	RNA-Seq: domestic dog - adult Right Ventricle	Illumina HiSeq 2500	100118
SRR8997024	RNA-seq	RNA-Seq: domestic dog - adult Skin	Illumina HiSeq 2500	103969
SRR8997023	RNA-seq	RNA-Seq: domestic dog - adult Skeletal Muscle	Illumina HiSeq 2500	113644
SRR8997022	RNA-seq	RNA-Seq: domestic dog - adult colon	Illumina HiSeq 2500	69816
SRR8997021	RNA-seq	RNA-Seq: domestic dog - adult frontal cortex	Illumina HiSeq 2500	68577
SRR8997020	RNA-seq	RNA-Seq: domestic dog - adult adipose	Illumina HiSeq 2500	37489
SRR8997019	RNA-seq	RNA-Seq: domestic dog - adult adrenal gland	Illumina HiSeq 2500	56900
SRR8997018	RNA-seq	RNA-Seq: domestic dog - adult Stomach	Illumina HiSeq 2500	116943
SRR8997017	RNA-seq	RNA-Seq: domestic dog - adult Thyroid	Illumina HiSeq 2500	101656
SRR8997016	RNA-seq	RNA-Seq: domestic dog - adult cartilage	Illumina HiSeq 2500	59847
SRR8997015	RNA-seq	RNA-Seq: domestic dog - adult cerebellum	Illumina HiSeq 2500	74264
SRR8997014	RNA-seq	RNA-Seq: domestic dog - adult bladder	Illumina HiSeq 2500	65516
SRR8997013	RNA-seq	RNA-Seq: domestic dog - adult bone marrow	Illumina HiSeq 2500	59299
SRR8997012	RNA-seq	RNA-Seq: domestic dog - adult occipital cortex	Illumina HiSeq 2500	80151
SRR8997011	RNA-seq	RNA-Seq: domestic dog - adult lymph node	Illumina HiSeq 2500	62963
SRR8997010	RNA-seq	RNA-Seq: domestic dog - adult lung	Illumina HiSeq 2500	69661
SRR8997009	RNA-seq	RNA-Seq: domestic dog - adult liver	Illumina HiSeq 2500	79360
SRR8997008	RNA-seq	RNA-Seq: domestic dog - adult left ventricle	Illumina HiSeq 2500	65217
SRR8997007	RNA-seq	RNA-Seq: domestic dog - adult left atrium	Illumina HiSeq 2500	70367
SRR8997006	RNA-seq	RNA-Seq: domestic dog - adult kidney medulla	Illumina HiSeq 2500	60191
SRR8997005	RNA-seq	RNA-Seq: domestic dog - adult kidney cortex	Illumina HiSeq 2500	70913
SRR8997004	RNA-seq	RNA-Seq: domestic dog - adult pituitary gland	Illumina HiSeq 2500	53180
SRR8997003	RNA-seq	RNA-Seq: domestic dog - adult pancreas	Illumina HiSeq 2500	64993
SRR8997002	RNA-seq	RNA-Seq: domestic dog - adult kidney medulla	Illumina HiSeq 2500	89056
SRR8997001	RNA-seq	RNA-Seq: domestic dog - adult kidney cortex	Illumina HiSeq 2500	116731
SRR8997000	RNA-seq	RNA-Seq: domestic dog - adult colon	Illumina HiSeq 2500	90337
SRR8996999	RNA-seq	RNA-Seq: domestic dog - adult cerebellum	Illumina HiSeq 2500	84790
SRR8996998	RNA-seq	RNA-Seq: domestic dog - adult cortex occipital	Illumina HiSeq 2500	83610
SRR8996997	RNA-seq	RNA-Seq: domestic dog - adult cortex frontal	Illumina HiSeq 2500	99968
SRR8996996	RNA-seq	RNA-Seq: domestic dog - adult bladder	Illumina HiSeq 2500	51771
SRR8996995	RNA-seq	RNA-Seq: domestic dog - adult adrenal gland	Illumina HiSeq 2500	113118
SRR8996994	RNA-seq	RNA-Seq: domestic dog - adult cartilage	Illumina HiSeq 2500	108910
SRR8996993	RNA-seq	RNA-Seq: domestic dog - adult bone marrow	Illumina HiSeq 2500	145990
SRR8996992	RNA-seq	RNA-Seq: domestic dog - adult right atrium	Illumina HiSeq 2500	60862
SRR8996991	RNA-seq	RNA-Seq: domestic dog - adult right ventricle	Illumina HiSeq 2500	78180
SRR8996990	RNA-seq	RNA-Seq: domestic dog - adult salivary gland	Illumina HiSeq 2500	66129
SRR8996989	RNA-seq	RNA-Seq: domestic dog - adult skeletal muscle	Illumina HiSeq 2500	43949
SRR8996988	RNA-seq	RNA-Seq: domestic dog - adult skin	Illumina HiSeq 2500	61603
SRR8996987	RNA-seq	RNA-Seq: domestic dog - adult small intestine	Illumina HiSeq 2500	55038
SRR8996986	RNA-seq	RNA-Seq: domestic dog - adult spleen	Illumina HiSeq 2500	68625
SRR8996985	RNA-seq	RNA-Seq: domestic dog - adult stomach	Illumina HiSeq 2500	68866
SRR8996984	RNA-seq	RNA-Seq: domestic dog - adult thyroid gland	Illumina HiSeq 2500	56031
SRR8996983	RNA-seq	RNA-Seq: domestic dog - adult adipose	Illumina HiSeq 2500	91208
SRR8996982	RNA-seq	RNA-Seq: domestic dog - adult pancreas	Illumina HiSeq 2500	201622
SRR8996981	RNA-seq	RNA-Seq: domestic dog - adult pituitary gland	Illumina HiSeq 2500	153350
SRR8996980	RNA-seq	RNA-Seq: domestic dog - adult lung	Illumina HiSeq 2500	277078
SRR8996979	RNA-seq	RNA-Seq: domestic dog - adult lymph node	Illumina HiSeq 2500	208554
SRR8996978	RNA-seq	RNA-Seq: domestic dog - adult left ventricle	Illumina HiSeq 2500	142417
SRR8996977	RNA-seq	RNA-Seq: domestic dog - adult liver	Illumina HiSeq 2500	209869
SRR8996976	RNA-seq	RNA-Seq: domestic dog - adult kidney medulla	Illumina HiSeq 2500	152046
SRR8996975	RNA-seq	RNA-Seq: domestic dog - adult left atrium	Illumina HiSeq 2500	195671
SRR8996974	RNA-seq	RNA-Seq: domestic dog - adult right atrium	Illumina HiSeq 2500	180801
SRR8996973	RNA-seq	RNA-Seq: domestic dog - adult right ventricle	Illumina HiSeq 2500	165186
SRR8996972	RNA-seq	RNA-Seq: domestic dog - adult salivary gland	Illumina HiSeq 2500	87378
SRR8996971	RNA-seq	RNA-Seq: domestic dog - adult skeletal muscle	Illumina HiSeq 2500	92176
SRR8996970	RNA-seq	RNA-Seq: domestic dog - adult pituitary gland	Illumina HiSeq 2500	98085
SRR8996969	RNA-seq	RNA-Seq: domestic dog - adult right ventricle	Illumina HiSeq 2500	94230
SRR8996968	RNA-seq	RNA-Seq: domestic dog - adult lymph node	Illumina HiSeq 2500	126212
SRR8996967	RNA-seq	RNA-Seq: domestic dog - adult pancreas	Illumina HiSeq 2500	111672
SRR8996966	RNA-seq	RNA-Seq: domestic dog - adult liver	Illumina HiSeq 2500	104418
SRR8996965	RNA-seq	RNA-Seq: domestic dog - adult lung	Illumina HiSeq 2500	93260
SRR8996964	RNA-seq	RNA-Seq: domestic dog - adult left atrium	Illumina HiSeq 2500	94070
SRR8996963	RNA-seq	RNA-Seq: domestic dog - adult left ventricle	Illumina HiSeq 2500	92902
SRR8996962	RNA-seq	RNA-Seq: domestic dog - adult cartilage	Illumina HiSeq 2500	179328
SRR8996961	RNA-seq	RNA-Seq: domestic dog - adult cerebellum	Illumina HiSeq 2500	169980
SRR8996960	RNA-seq	RNA-Seq: domestic dog - adult colon	Illumina HiSeq 2500	207710
SRR8996959	RNA-seq	RNA-Seq: domestic dog - adult cortex frontal	Illumina HiSeq 2500	211637
SRR8996958	RNA-seq	RNA-Seq: domestic dog - adult adipose	Illumina HiSeq 2500	206430
SRR8996957	RNA-seq	RNA-Seq: domestic dog - adult adrenal gland	Illumina HiSeq 2500	203450
SRR8996956	RNA-seq	RNA-Seq: domestic dog - adult bladder	Illumina HiSeq 2500	166225
SRR8996955	RNA-seq	RNA-Seq: domestic dog - adult bone marrow	Illumina HiSeq 2500	220237
SRR8996954	RNA-seq	RNA-Seq: domestic dog - adult cortex occipital	Illumina HiSeq 2500	233810
SRR8996953	RNA-seq	RNA-Seq: domestic dog - adult kidney cortex	Illumina HiSeq 2500	182267
SRR9035349	ATAC-seq	ATAC-seq of adult canine pancreas	Illumina HiSeq 2500	26536
SRR9035348	ATAC-seq	ATAC-seq of adult canine pituitary	Illumina HiSeq 2500	24291
SRR9035347	ATAC-seq	ATAC-seq of adult canine spleen	Illumina HiSeq 2500	27958
SRR9035346	ATAC-seq	ATAC-seq of adult canine stomach	Illumina HiSeq 2500	14562
SRR9035345	ATAC-seq	ATAC-seq of adult canine bone_marrow	Illumina HiSeq 2500	27715
SRR9035344	ATAC-seq	ATAC-seq of adult canine small_intestine	Illumina HiSeq 2500	28104
SRR9035343	ATAC-seq	ATAC-seq of adult canine spleen	Illumina HiSeq 2500	19544
SRR9035342	ATAC-seq	ATAC-seq of adult canine pituitary	Illumina HiSeq 2500	27147
SRR9035341	ATAC-seq	ATAC-seq of adult canine salivary	Illumina HiSeq 2500	19779
SRR9035340	ATAC-seq	ATAC-seq of adult canine lymph_node	Illumina HiSeq 2500	25757
SRR9035339	ATAC-seq	ATAC-seq of adult canine pancreas	Illumina HiSeq 2500	30839
SRR9035338	ATAC-seq	ATAC-seq of adult canine left_atrium	Illumina HiSeq 2500	29319
SRR9035337	ATAC-seq	ATAC-seq of adult canine liver	Illumina HiSeq 2500	26550
SRR9035336	ATAC-seq	ATAC-seq of adult canine pancreas	Illumina HiSeq 2500	28673
SRR9035335	ATAC-seq	ATAC-seq of adult canine salivary	Illumina HiSeq 2500	26858
SRR9035334	ATAC-seq	ATAC-seq of adult canine liver	Illumina HiSeq 2500	18324
SRR9035333	ATAC-seq	ATAC-seq of adult canine lymph_node	Illumina HiSeq 2500	20378
SRR9035332	ATAC-seq	ATAC-seq of adult canine skeletal_muscle	Illumina HiSeq 2500	10224
SRR9035331	ATAC-seq	ATAC-seq of adult canine salivary	Illumina HiSeq 2500	31177
SRR9035330	ATAC-seq	ATAC-seq of adult canine lymph_node	Illumina HiSeq 2500	25415
SRR9035329	ATAC-seq	ATAC-seq of adult canine left_atrium	Illumina HiSeq 2500	11829
SRR9035328	ATAC-seq	ATAC-seq of adult canine thyroid	Illumina HiSeq 2500	26892
SRR9035327	ATAC-seq	ATAC-seq of adult canine stomach	Illumina HiSeq 2500	33428
SRR9035326	ATAC-seq	ATAC-seq of adult canine right_ventricle	Illumina HiSeq 2500	11382
SRR9035325	ATAC-seq	ATAC-seq of adult canine pituitary	Illumina HiSeq 2500	25919
SRR9035324	ATAC-seq	ATAC-seq of adult canine pancreas	Illumina HiSeq 2500	29014
SRR9035323	ATAC-seq	ATAC-seq of adult canine occipital_cortex	Illumina HiSeq 2500	10767
SRR9035322	ATAC-seq	ATAC-seq of adult canine liver	Illumina HiSeq 2500	48261
SRR9035321	ATAC-seq	ATAC-seq of adult canine lymph_node	Illumina HiSeq 2500	24466
SRR9035320	ATAC-seq	ATAC-seq of adult canine right_ventricle	Illumina HiSeq 2500	26721
SRR9035319	ATAC-seq	ATAC-seq of adult canine salivary	Illumina HiSeq 2500	41628
SRR9035318	ATAC-seq	ATAC-seq of adult canine spleen	Illumina HiSeq 2500	26864
SRR9035317	ATAC-seq	ATAC-seq of adult canine bladder	Illumina HiSeq 2500	26859
SRR9035316	ATAC-seq	ATAC-seq of adult canine bone_marrow	Illumina HiSeq 2500	26062
SRR9035315	ATAC-seq	ATAC-seq of adult canine liver	Illumina HiSeq 2500	34665
SRR9035314	ATAC-seq	ATAC-seq of adult canine lymph_node	Illumina HiSeq 2500	23814
SRR9035313	ATAC-seq	ATAC-seq of adult canine pancreas	Illumina HiSeq 2500	59298
SRR3727705	RNA-seq	RNA-Seq:ADRENALGLAND:Bernese_Mountain_Dog	Illumina HiSeq 2000	83260
SRR3727706	RNA-seq	RNA-Seq:CEREBELLUM:Belgian_Shepherd	Illumina HiSeq 2000	80221
SRR3727707	RNA-seq	RNA-Seq:NOSE02:Labrador	Illumina HiSeq 2000	137726
SRR3727708	RNA-seq	RNA-Seq:NOSE03:Labrador	Illumina HiSeq 2000	139771
SRR3727709	RNA-seq	RNA-Seq:OLFBULB:Great_Swiss_Mountain_Dog	Illumina HiSeq 2000	69615
SRR3727710	RNA-seq	RNA-Seq:PANCREAS:Belgian_Shepherd	Illumina HiSeq 2000	71701
SRR3727711	RNA-seq	RNA-Seq:RETINA:Border_Collie	Illumina HiSeq 2000	76730
SRR3727713	RNA-seq	RNA-Seq:SKIN:Beagle	Illumina HiSeq 2000	79459
SRR3727714	RNA-seq	RNA-Seq:SKIN:Great_Swiss_Mountain_Dog	Illumina HiSeq 2000	74603
SRR3727715	RNA-seq	RNA-Seq:SPINALCORD:Great_Swiss_Mountain_Dog	Illumina HiSeq 2000	71203
SRR3727716	RNA-seq	RNA-Seq:SPLEEN:Belgian_Shepherd	Illumina HiSeq 2000	75399
SRR3727717	RNA-seq	RNA-Seq:THYMUS:Saluki	Illumina HiSeq 2000	77640
SRR3727718	RNA-seq	RNA-Seq:CEREBELLUM:Great_Swiss_Mountain_Dog	Illumina HiSeq 2000	68252
SRR3727719	RNA-seq	RNA-Seq:CORTEX:Belgian_Shepherd	Illumina HiSeq 2000	62806
SRR3727720	RNA-seq	RNA-Seq:GUTCOLON:Bernese_Mountain_Dog	Illumina HiSeq 2000	79512
SRR3727722	RNA-seq	RNA-Seq:HAIRFOLLICULE:Labrador	Illumina HiSeq 2000	92303
SRR3727723	RNA-seq	RNA-Seq:JEJUNUM:Labrador	Illumina HiSeq 2000	76866
SRR3727724	RNA-seq	RNA-Seq:KERATINOCYTE:Beagle	Illumina HiSeq 2000	82813
SRR3727725	RNA-seq	RNA-Seq:MAMMARYGLAND:Great_Swiss_Mountain_Dog	Illumina HiSeq 2000	67412
SRR3727726	RNA-seq	RNA-Seq:NOSE01:Labrador	Illumina HiSeq 2000	118861
SRR388747	RNA-seq	RNA Sequencing of Canis familiaris (Dog)	Illumina HiSeq 2000	24244
SRR388735	RNA-seq	RNA Sequencing of Canis familiaris (Dog)	Illumina HiSeq 2000	24350
SRR388734	RNA-seq	RNA Sequencing of Canis familiaris (Dog)	Illumina HiSeq 2000	24294
SRR388752	RNA-seq	RNA Sequencing of Canis familiaris (Dog)	Illumina HiSeq 2000	21594
SRR388741	RNA-seq	RNA Sequencing of Canis familiaris (Dog)	Illumina HiSeq 2000	21657
SRR388736	RNA-seq	RNA Sequencing of Canis familiaris (Dog)	Illumina HiSeq 2000	21641
SRR388766	RNA-seq	RNA Sequencing of Canis familiaris (Dog)	Illumina HiSeq 2000	19413
SRR388737	RNA-seq	RNA Sequencing of Canis familiaris (Dog)	Illumina HiSeq 2000	19489
SRR388740	RNA-seq	RNA Sequencing of Canis familiaris (Dog)	Illumina HiSeq 2000	19462
SRR388760	RNA-seq	RNA Sequencing of Canis familiaris (Dog)	Illumina HiSeq 2000	20233
SRR388751	RNA-seq	RNA Sequencing of Canis familiaris (Dog)	Illumina HiSeq 2000	20211
SRR388738	RNA-seq	RNA Sequencing of Canis familiaris (Dog)	Illumina HiSeq 2000	20099
SRR388759	RNA-seq	RNA Sequencing of Canis familiaris (Dog)	Illumina HiSeq 2000	11780
SRR388739	RNA-seq	RNA Sequencing of Canis familiaris (Dog)	Illumina HiSeq 2000	11702
SRR388748	RNA-seq	RNA Sequencing of Canis familiaris (Dog)	Illumina HiSeq 2000	11438
SRR388764	RNA-seq	RNA Sequencing of Canis familiaris (Dog)	Illumina HiSeq 2000	21952
SRR388756	RNA-seq	RNA Sequencing of Canis familiaris (Dog)	Illumina HiSeq 2000	21806
SRR388742	RNA-seq	RNA Sequencing of Canis familiaris (Dog)	Illumina HiSeq 2000	21898
SRR388761	RNA-seq	RNA Sequencing of Canis familiaris (Dog)	Illumina HiSeq 2000	21451
SRR388743	RNA-seq	RNA Sequencing of Canis familiaris (Dog)	Illumina HiSeq 2000	21483
SRR388744	RNA-seq	RNA Sequencing of Canis familiaris (Dog)	Illumina HiSeq 2000	21509
SRR388762	RNA-seq	RNA Sequencing of Canis familiaris (Dog)	Illumina HiSeq 2000	21925
SRR388750	RNA-seq	RNA Sequencing of Canis familiaris (Dog)	Illumina HiSeq 2000	22001
SRR388745	RNA-seq	RNA Sequencing of Canis familiaris (Dog)	Illumina HiSeq 2000	21969
SRR388758	RNA-seq	RNA Sequencing of Canis familiaris (Dog)	Illumina HiSeq 2000	23873
SRR388755	RNA-seq	RNA Sequencing of Canis familiaris (Dog)	Illumina HiSeq 2000	23905
SRR388746	RNA-seq	RNA Sequencing of Canis familiaris (Dog)	Illumina HiSeq 2000	23949
SRR388757	RNA-seq	RNA Sequencing of Canis familiaris (Dog)	Illumina HiSeq 2000	23426
SRR388753	RNA-seq	RNA Sequencing of Canis familiaris (Dog)	Illumina HiSeq 2000	23270
SRR388749	RNA-seq	RNA Sequencing of Canis familiaris (Dog)	Illumina HiSeq 2000	23386
SRR388765	RNA-seq	RNA Sequencing of Canis familiaris (Dog)	Illumina HiSeq 2000	19870
SRR388763	RNA-seq	RNA Sequencing of Canis familiaris (Dog)	Illumina HiSeq 2000	19865
SRR388754	RNA-seq	RNA Sequencing of Canis familiaris (Dog)	Illumina HiSeq 2000	19786
SRR543733	RNA-seq	Ross Swofford_Zyagen2_Brain_1201	Illumina HiSeq 2000	30549
SRR536883	RNA-seq	Ross Swofford_Zyagen2_Brain_1201	Illumina HiSeq 2000	29846
SRR536881	RNA-seq	Ross Swofford_Zyagen2_Brain_1201	Illumina HiSeq 2000	31582
SRR543734	RNA-seq	Ross Swofford_Zyagen2_Skin_1202	Illumina HiSeq 2000	26165
SRR543732	RNA-seq	Ross Swofford_Zyagen2_Skin_1202	Illumina HiSeq 2000	26798
SRR536884	RNA-seq	Ross Swofford_Zyagen2_Skin_1202	Illumina HiSeq 2000	27757
SRR543735	RNA-seq	Ross Swofford_Zyagen2_Kidney_1203	Illumina HiSeq 2000	33726
SRR536885	RNA-seq	Ross Swofford_Zyagen2_Kidney_1203	Illumina HiSeq 2000	32709
SRR536882	RNA-seq	Ross Swofford_Zyagen2_Kidney_1203	Illumina HiSeq 2000	31960
SRR8474278	RNA-seq	L16_1377_Dog_4_Spleen; Canis lupus familiaris; RNA-Seq	Illumina HiSeq 2500	83329
SRR8474282	RNA-seq	L16_1513_Dog_6_Colon; Canis lupus familiaris; RNA-Seq	Illumina HiSeq 2500	112365
SRR8474283	RNA-seq	L16_1593_Dog_6_Heart; Canis lupus familiaris; RNA-Seq	Illumina HiSeq 2500	134435
SRR8474284	RNA-seq	L16_1303_Dog_6_Liver; Canis lupus familiaris; RNA-Seq	Illumina HiSeq 2500	55722
SRR8474286	RNA-seq	L16_1390_Dog_6_Muscle; Canis lupus familiaris; RNA-Seq	Illumina HiSeq 2500	69030
SRR8474288	RNA-seq	L16_1610_Dog_6_Spleen; Canis lupus familiaris; RNA-Seq	Illumina HiSeq 2500	111066
SRR8474289	RNA-seq	L16_1598_Dog_6_Thyroid; Canis lupus familiaris; RNA-Seq	Illumina HiSeq 2500	135189
SRR8474291	RNA-seq	L16_1362_Dog_7_Brain; Canis lupus familiaris; RNA-Seq	Illumina HiSeq 2500	65317
SRR8474292	RNA-seq	L16_1310_Dog_7_Pituitary; Canis lupus familiaris; RNA-Seq	Illumina HiSeq 2500	55289
SRR8474293	RNA-seq	L16_1529_Dog_8_Colon; Canis lupus familiaris; RNA-Seq	Illumina HiSeq 2500	137612
SRR8474294	RNA-seq	L16_1324_Dog_8_Heart; Canis lupus familiaris; RNA-Seq	Illumina HiSeq 2500	65858
SRR8474295	RNA-seq	L16_1305_Dog_8_Liver; Canis lupus familiaris; RNA-Seq	Illumina HiSeq 2500	47394
SRR8474296	RNA-seq	L16_1494_Dog_8_Lung; Canis lupus familiaris; RNA-Seq	Illumina HiSeq 2500	99735
SRR8474298	RNA-seq	L16_1530_Dog_8_Skin; Canis lupus familiaris; RNA-Seq	Illumina HiSeq 2500	103807
SRR8474300	RNA-seq	L16_1493_Dog_8_Thyroid; Canis lupus familiaris; RNA-Seq	Illumina HiSeq 2500	115947
SRR8474301	RNA-seq	L16_1606_Dog_9_Adipose; Canis lupus familiaris; RNA-Seq	Illumina HiSeq 2500	128699
SRR8474302	RNA-seq	L16_1360_Dog_10_Adipose; Canis lupus familiaris; RNA-Seq	Illumina HiSeq 2500	53487
SRR8474297	RNA-seq	L16_1177_Dog_8_Muscle; Canis lupus familiaris; RNA-Seq	Illumina HiSeq 2500	235062
SRR8474297	RNA-seq	L16_1177_Dog_8_Muscle; Canis lupus familiaris; RNA-Seq	Illumina HiSeq 2500	235062
SRR8474287	RNA-seq	L16_1051_Dog_6_Skin; Canis lupus familiaris; RNA-Seq	Illumina HiSeq 2500	304271
SRR5457067	RNA-seq	RNAseq of dog granulocytes	Illumina HiSeq 2000	299102
SRR8474290	RNA-seq	L16_1127_Dog_4_Adrenal; Canis lupus familiaris; RNA-Seq	Illumina HiSeq 2500	424831
SRR8474299	RNA-seq	L16_1145_Dog_8_Spleen; Canis lupus familiaris; RNA-Seq	Illumina HiSeq 2500	386260
SRR10488351	RNA-seq	AIA - all cells from infected well; Canis lupus familiaris; RNA-Seq	Illumina NovaSeq 6000	58778
SRR10488352	RNA-seq	AIB - all cells from infected well; Canis lupus familiaris; RNA-Seq	Illumina NovaSeq 6000	52784
SRR10488353	RNA-seq	AIC - all cells from infected well; Canis lupus familiaris; RNA-Seq	Illumina NovaSeq 6000	56445
SRR10488354	RNA-seq	AID - all cells from infected well; Canis lupus familiaris; RNA-Seq	Illumina NovaSeq 6000	54379
SRR10488355	RNA-seq	IIA - sorted infected cells from infected well; Canis lupus familiaris; RNA-Seq	Illumina NovaSeq 6000	46614
SRR10488356	RNA-seq	IIB - sorted infected cells from infected well; Canis lupus familiaris; RNA-Seq	Illumina NovaSeq 6000	47056
SRR10488357	RNA-seq	IIC - sorted infected cells from infected well; Canis lupus familiaris; RNA-Seq	Illumina NovaSeq 6000	67107
SRR10488358	RNA-seq	IID - sorted infected cells from infected well; Canis lupus familiaris; RNA-Seq	Illumina NovaSeq 6000	48624
SRR10488359	RNA-seq	UIA - sorted uninfected cells from infected well; Canis lupus familiaris; RNA-Seq	Illumina NovaSeq 6000	64970
SRR10488360	RNA-seq	UIB - sorted uninfected cells from infected well; Canis lupus familiaris; RNA-Seq	Illumina NovaSeq 6000	59454
SRR10488361	RNA-seq	UIC - sorted uninfected cells from infected well; Canis lupus familiaris; RNA-Seq	Illumina NovaSeq 6000	49576
SRR10488362	RNA-seq	UID - sorted uninfected cells from infected well; Canis lupus familiaris; RNA-Seq	Illumina NovaSeq 6000	57312
SRR10488363	RNA-seq	UUA - uninfected cells from uninfected well; Canis lupus familiaris; RNA-Seq	Illumina NovaSeq 6000	51326
SRR10488364	RNA-seq	UUB - uninfected cells from uninfected well; Canis lupus familiaris; RNA-Seq	Illumina NovaSeq 6000	48019
SRR10488365	RNA-seq	UUC - uninfected cells from uninfected well; Canis lupus familiaris; RNA-Seq	Illumina NovaSeq 6000	52289
SRR10488366	RNA-seq	UUD - uninfected cells from uninfected well; Canis lupus familiaris; RNA-Seq	Illumina NovaSeq 6000	58334
SRR7779680	RNA-seq	RNA-Seq of canine mammary match normal sample	Illumina HiSeq 2500	59693
SRR7779678	RNA-seq	RNA-Seq of canine mammary match normal sample	Illumina HiSeq 2500	113680
SRR7779674	RNA-seq	RNA-Seq of canine mammary match normal sample	Illumina HiSeq 2500	69959
SRR7779671	RNA-seq	RNA-Seq of canine mammary match normal sample	Illumina HiSeq 2500	59369
SRR7779668	RNA-seq	RNA-Seq of canine mammary match normal sample	Illumina HiSeq 2500	65915
SRR7779658	RNA-seq	RNA-Seq of canine mammary match normal sample	Illumina HiSeq 2500	96127
SRR7779652	RNA-seq	RNA-Seq of canine mammary match normal sample	Illumina HiSeq 2500	79805
SRR7779650	RNA-seq	RNA-Seq of canine mammary match normal sample	Illumina HiSeq 2500	83229
SRR7779646	RNA-seq	RNA-Seq of canine mammary match normal sample	Illumina HiSeq 2500	88079
SRR7779642	RNA-seq	RNA-Seq of canine mammary match normal sample	Illumina HiSeq 2500	63686
SRR7779637	RNA-seq	RNA-Seq of canine mammary match normal sample	Illumina HiSeq 2500	71918
SRR7779636	RNA-seq	RNA-Seq of canine mammary match normal sample	Illumina HiSeq 2500	69984
SRR7779632	RNA-seq	RNA-Seq of canine mammary match normal sample	Illumina HiSeq 2500	81060
SRR7779629	RNA-seq	RNA-Seq of canine mammary match normal sample	Illumina HiSeq 2500	78150
SRR7779622	RNA-seq	RNA-Seq of canine mammary match normal sample	Illumina HiSeq 2500	72788
SRR7779617	RNA-seq	RNA-Seq of canine mammary match normal sample	Illumina HiSeq 2500	72344
SRR7779610	RNA-seq	RNA-Seq of canine mammary match normal sample	Illumina HiSeq 2500	57599
SRR7779597	RNA-seq	RNA-Seq of canine mammary match normal sample	Illumina HiSeq 2500	70941
SRR7779577	RNA-seq	RNA-Seq of canine mammary match normal sample	Illumina HiSeq 2500	68303
SRR7779569	RNA-seq	RNA-Seq of canine mammary match normal sample	Illumina HiSeq 2500	57341
SRR7779567	RNA-seq	RNA-Seq of canine mammary match normal sample	Illumina HiSeq 2500	116248
SRR7779564	RNA-seq	RNA-Seq of canine mammary match normal sample	Illumina HiSeq 2500	92521
SRR7779560	RNA-seq	RNA-Seq of canine mammary match normal sample	Illumina HiSeq 2500	63529
SRR7779549	RNA-seq	RNA-Seq of canine mammary match normal sample	Illumina HiSeq 2500	67172
SRR7779544	RNA-seq	RNA-Seq of canine mammary match normal sample	Illumina HiSeq 2500	81885
SRR7779541	RNA-seq	RNA-Seq of canine mammary match normal sample	Illumina HiSeq 2500	67930
SRR7779531	RNA-seq	RNA-Seq of canine mammary match normal sample	Illumina HiSeq 2500	74583
SRR7779525	RNA-seq	RNA-Seq of canine mammary match normal sample	Illumina HiSeq 2500	86119
SRR7779524	RNA-seq	RNA-Seq of canine mammary match normal sample	Illumina HiSeq 2500	78086
SRR7779520	RNA-seq	RNA-Seq of canine mammary match normal sample	Illumina HiSeq 2500	61051
SRR7779514	RNA-seq	RNA-Seq of canine mammary match normal sample	Illumina HiSeq 2500	69656
SRR7779512	RNA-seq	RNA-Seq of canine mammary match normal sample	Illumina HiSeq 2500	62373
SRR7779506	RNA-seq	RNA-Seq of canine mammary match normal sample	Illumina HiSeq 2500	80551
SRR7779496	RNA-seq	RNA-Seq of canine mammary match normal sample	Illumina HiSeq 2500	60064
SRR7779490	RNA-seq	RNA-Seq of canine mammary match normal sample	Illumina HiSeq 2500	78250
SRR7779478	RNA-seq	RNA-Seq of canine mammary match normal sample	Illumina HiSeq 2500	79664
SRR7779476	RNA-seq	RNA-Seq of canine mammary match normal sample	Illumina HiSeq 2500	74245
SRR7779473	RNA-seq	RNA-Seq of canine mammary match normal sample	Illumina HiSeq 2500	69048
SRR7779463	RNA-seq	RNA-Seq of canine mammary match normal sample	Illumina HiSeq 2500	81964
SRR8003175	RNA-seq	RNA-Seq of canis lupus familiaris: XLMTM adult biceps femoris	Illumina HiSeq 4000	34671
SRR8003171	RNA-seq	RNA-Seq of canis lupus familiaris: XLMTM adult vastus lateralis	Illumina HiSeq 4000	176895
SRR8003170	RNA-seq	RNA-Seq of canis lupus familiaris: WT adult vastus lateralis	Illumina HiSeq 4000	198212
SRR8003169	RNA-seq	RNA-Seq of canis lupus familiaris: XLMTM adult vastus lateralis	Illumina HiSeq 4000	177058
SRR8003165	RNA-seq	RNA-Seq of canis lupus familiaris: WT adult vastus lateralis	Illumina HiSeq 4000	197156
ERR2732073	RNA-seq	Curly Coated Retriever	Illumina HiSeq 3000	10024
ERR2732074	RNA-seq	Curly Coated Retriever	Illumina HiSeq 3000	8490
ERR2732075	RNA-seq	Curly Coated Retriever	Illumina HiSeq 3000	10273
ERR2732076	RNA-seq	Curly Coated Retriever	Illumina HiSeq 3000	9397
ERR2732077	RNA-seq	Curly Coated Retriever	Illumina HiSeq 3000	8867
ERR2732079	RNA-seq	Curly Coated Retriever	Illumina HiSeq 3000	8249
ERR2732081	RNA-seq	Curly Coated Retriever	Illumina HiSeq 3000	10910
ERR2732082	RNA-seq	Curly Coated Retriever	Illumina HiSeq 3000	11006
ERR2733133	RNA-seq	Curly Coated Retriever	Illumina HiSeq 3000	8683
ERR3274932	RNA-seq	Labrador Retrievers	Illumina HiSeq 2500	11115
ERR3274933	RNA-seq	Labrador Retrievers	Illumina HiSeq 2500	11234
ERR3274937	RNA-seq	Labrador Retrievers	Illumina HiSeq 2500	13977
ERR1948875	RNA-seq	Transcriptomics of morphologically diverse dog breeds	Illumina HiSeq 4000	28688
ERR1948876	RNA-seq	Transcriptomics of morphologically diverse dog breeds	Illumina HiSeq 4000	29069
ERR1948877	RNA-seq	Transcriptomics of morphologically diverse dog breeds	Illumina HiSeq 4000	30978
ERR1948878	RNA-seq	Transcriptomics of morphologically diverse dog breeds	Illumina HiSeq 4000	25749
ERR1948879	RNA-seq	Transcriptomics of morphologically diverse dog breeds	Illumina HiSeq 4000	22676
ERR1948880	RNA-seq	Transcriptomics of morphologically diverse dog breeds	Illumina HiSeq 4000	30154
ERR1948881	RNA-seq	Transcriptomics of morphologically diverse dog breeds	Illumina HiSeq 4000	32341
ERR1948882	RNA-seq	Transcriptomics of morphologically diverse dog breeds	Illumina HiSeq 4000	27088
ERR1948883	RNA-seq	Transcriptomics of morphologically diverse dog breeds	Illumina HiSeq 4000	30758
SRR11029685	miRNA-seq	miRNA-seq of canine glioma cell lines	Illumina HiSeq 2500	9890
SRR11029686	miRNA-seq	miRNA-seq of canine glioma cell lines	Illumina HiSeq 2500	8918
SRR11029689	miRNA-seq	miRNA-seq of canine glioma cell lines	Illumina HiSeq 2500	9489
SRR11029690	miRNA-seq	miRNA-seq of canine glioma cell lines	Illumina HiSeq 2500	9339
SRR11029691	miRNA-seq	miRNA-seq of canine glioma cell lines	Illumina HiSeq 2500	9847
SRR11029692	miRNA-seq	miRNA-seq of canine glioma cell lines	Illumina HiSeq 2500	9347
SRR11029693	miRNA-seq	miRNA-seq of canine glioma cell lines	Illumina HiSeq 2500	10720
SRR11029694	miRNA-seq	miRNA-seq of canine glioma cell lines	Illumina HiSeq 2500	11979
SRR11029695	miRNA-seq	miRNA-seq of canine glioma cell lines	Illumina HiSeq 2500	8454
SRR11029696	miRNA-seq	miRNA-seq of canine glioma cell lines	Illumina HiSeq 2500	11043
SRR11029697	miRNA-seq	miRNA-seq of canine glioma cell lines	Illumina HiSeq 2500	11888
SRR11029698	miRNA-seq	miRNA-seq of canine glioma cell lines	Illumina HiSeq 2500	8469
SRR11029699	miRNA-seq	miRNA-seq of canine glioma cell lines	Illumina HiSeq 2500	7908
SRR11029700	miRNA-seq	miRNA-seq of canine glioma cell lines	Illumina HiSeq 2500	13442
SRR3587076	miRNA-seq	Dog miRNA: blood	Illumina HiSeq 2000	7784
SRR3587077	miRNA-seq	Dog miRNA: heart	Illumina HiSeq 2000	7585
SRR3587078	miRNA-seq	Dog miRNA: liver	Illumina HiSeq 2000	1489
SRR3587080	miRNA-seq	Dog miRNA: smooth muscle	Illumina HiSeq 2000	9327
SRR3587081	miRNA-seq	Dog miRNA: testis	Illumina HiSeq 2000	6592
SRR3587082	miRNA-seq	Dog miRNA: ovary	Illumina HiSeq 2000	4387
SRR3587083	miRNA-seq	Dog miRNA: lung	Illumina HiSeq 2000	4444
SRR3587084	miRNA-seq	Dog miRNA: brain	Illumina HiSeq 2000	5811
SRR3587085	miRNA-seq	Dog miRNA: kidney	Illumina HiSeq 2000	4920
SRR3587086	miRNA-seq	Dog miRNA: skin	Illumina HiSeq 2000	3957
SRR6662700	miRNA-seq	Dog testis small RNA sequencing	Illumina HiSeq 2500	2179
SRR6662699	miRNA-seq	Dog testis small RNA sequencing	Illumina HiSeq 2500	2166
SRR6662696	miRNA-seq	Dog cerebellum small RNA sequencing	Illumina HiSeq 2500	2154
SRR6662695	miRNA-seq	Dog cerebellum small RNA sequencing	Illumina HiSeq 2500	2160
SRR6662692	miRNA-seq	Dog hypothalamus small RNA sequencing	Illumina HiSeq 2500	1848
SRR6662691	miRNA-seq	Dog hypothalamus small RNA sequencing	Illumina HiSeq 2500	1850
SRR6662690	miRNA-seq	Dog heart small RNA sequencing	Illumina HiSeq 2500	2072
SRR6662689	miRNA-seq	Dog heart small RNA sequencing	Illumina HiSeq 2500	2072
SRR6662688	miRNA-seq	Dog kidney small RNA sequencing	Illumina HiSeq 2500	2108
SRR6662687	miRNA-seq	Dog kidney small RNA sequencing	Illumina HiSeq 2500	2110
SRR6662676	miRNA-seq	Dog heart small RNA sequencing	Illumina HiSeq 2500	2054
SRR6662675	miRNA-seq	Dog hypothalamus small RNA sequencing	Illumina HiSeq 2500	1847
SRR6662674	miRNA-seq	Dog kidney small RNA sequencing	Illumina HiSeq 2500	2080
SRR6662673	miRNA-seq	Dog testis small RNA sequencing	Illumina HiSeq 2500	2027
SRR6662669	miRNA-seq	Dog cerebellum small RNA sequencing	Illumina HiSeq 2500	2149
SRR6662657	miRNA-seq	Dog cortex small RNA sequencing	Illumina HiSeq 2500	1996
SRR6662656	miRNA-seq	Dog cortex small RNA sequencing	Illumina MiSeq	8265
SRR6662653	miRNA-seq	Dog cortex small RNA sequencing	Illumina MiSeq	8881
SRR6662652	miRNA-seq	Dog cortex small RNA sequencing	Illumina MiSeq	9160
SRR6662647	miRNA-seq	Dog kidney small RNA sequencing	Illumina HiSeq 2500	2098
SRR6662646	miRNA-seq	Dog testis small RNA sequencing	Illumina HiSeq 2500	2062
SRR6662631	miRNA-seq	Dog cerebellum small RNA sequencing	Illumina HiSeq 2500	2171
SRR6662624	miRNA-seq	Dog cortex small RNA sequencing	Illumina HiSeq 2500	2007
SRR6662623	miRNA-seq	Dog hypothalamus small RNA sequencing	Illumina HiSeq 2500	1856
SRR6662622	miRNA-seq	Dog heart small RNA sequencing	Illumina HiSeq 2500	2078
SRR7505858	miRNA-seq	GSM3263379: CMT-27; miRNA-Seq	Illumina HiSeq 2500	7087
SRR7505859	miRNA-seq	GSM3263380: CMT-28; miRNA-Seq	Illumina HiSeq 2500	7728
SRR7505860	miRNA-seq	GSM3263381: CMEC1; miRNA-Seq	Illumina HiSeq 2500	8245
SRR7505861	miRNA-seq	GSM3263382: CMT-12; miRNA-Seq	Illumina HiSeq 2500	6003
SRR7505862	miRNA-seq	GSM3263383: CMT-47; miRNA-Seq	Illumina HiSeq 2500	8876
SRR7505864	miRNA-seq	GSM3263385: CMEC2; miRNA-Seq	Illumina HiSeq 2500	10027
SRR7505865	miRNA-seq	GSM3263386: CMEC3; miRNA-Seq	Illumina MiSeq	6795
SRR8468126	miRNA-seq	Small RNA seq of canis familiaris: oral melanoma tissue	Illumina HiSeq 2500	14579
SRR8468125	miRNA-seq	Small RNA seq of canis familiaris: oral melanoma tissue	Illumina HiSeq 2500	15073
SRR8468124	miRNA-seq	Small RNA seq of canis familiaris: oral melanoma tissue	Illumina HiSeq 2500	28063
SRR8468123	miRNA-seq	Small RNA seq of canis familiaris: oral melanoma tissue	Illumina HiSeq 2500	57846
SRR8468122	miRNA-seq	Small RNA seq of canis familiaris: oral melanoma tissue	Illumina HiSeq 2500	37251
SRR8468121	miRNA-seq	Small RNA seq of canis familiaris: oral tissue	Illumina HiSeq 2500	37681
SRR8468120	miRNA-seq	Small RNA seq of canis familiaris: oral tissue	Illumina HiSeq 2500	34782
SRR8468119	miRNA-seq	Small RNA seq of canis familiaris: oral tissue	Illumina HiSeq 2500	32036
SRR8468118	miRNA-seq	Small RNA seq of canis familiaris: oral melanoma tissue	Illumina HiSeq 2500	14253
SRR8468117	miRNA-seq	Small RNA seq of canis familiaris: oral melanoma tissue	Illumina HiSeq 2500	14415
SRR8468116	miRNA-seq	Small RNA seq of canis familiaris: oral melanoma tissue	Illumina HiSeq 2500	15196
DRR127939	miRNA-seq	NextSeq 500 sequencing of SAMD00114703	NextSeq 500	11928
DRR127941	miRNA-seq	NextSeq 500 sequencing of SAMD00114705	NextSeq 500	10743
DRR127943	miRNA-seq	NextSeq 500 sequencing of SAMD00114707	NextSeq 500	7902
DRR127944	miRNA-seq	NextSeq 500 sequencing of SAMD00114708	NextSeq 500	10270
DRR127948	miRNA-seq	NextSeq 500 sequencing of SAMD00114712	NextSeq 500	10382
DRR127949	miRNA-seq	NextSeq 500 sequencing of SAMD00114713	NextSeq 500	11477
DRR127950	miRNA-seq	NextSeq 500 sequencing of SAMD00114714	NextSeq 500	8416
DRR127951	miRNA-seq	NextSeq 500 sequencing of SAMD00114715	NextSeq 500	6228
DRR127952	miRNA-seq	NextSeq 500 sequencing of SAMD00114716	NextSeq 500	13236
DRR127953	miRNA-seq	NextSeq 500 sequencing of SAMD00114717	NextSeq 500	16799
