# Supplementary material for: A novel canine reference genome resolves genomic architecture and uncovers transcript complexity
Source: Commun Biol. 2021 Feb 10;4:185. doi: 10.1038/s42003-021-01698-x (PMC7875987; doi:10.1038/s42003-021-01698-x)
Supplement: Supplementary file 4 — Supplementary Data 2 [file 42003_2021_1698_MOESM4_ESM.xlsx]

## Sheet: Sheet1
Primer Set	Gene	ID	Sequence 5'->3'
Break Point Validation DEL	POLI	POLI-R2	CCTGAAGATAAGGAGAGCCTCA
		POLI-F2	AGCAAGAGCAGGAAGAGCAG
	RAB32	RAB32-F	GGGATGAGGCACAGAAATC
		RAB32-R2	ATGTGGTGCTCAATCTCACC
	MANEA	MANEA-F	TGTAACACAAAGTGTGTCTTTAACT
		MANEA-R2	TCTCTGGTGGTCTGTTAGAGC
	BAALC	BAALC-F	GCTCTACCGCTTTGAAACAA
		BAALC-R2	CGTCCATTCATCTGTTCACC
Break Point Validation CNV	PPHLN1	PPHLN1-Break-F	CAATGGGAGTCTCAAAGCAA
		PPHLN1-Break-R	CCATCAAGGCAAAGGAGTTG
	GSTCD	GSTCD-F-2	ATGGGGACTCCCACAATCAT
		GSTCD-R-2	AGCAAGAGCTGCAGAAGAACA
	OTOA	OTOA-Break-F	TCCATCAAAGCCACAATGAA
		OTOA-Break-R	CAAGGCCACACAGCTAGTCA
	CYP1A2	s1_s2-F1	ACCAATCTCTATCCGGCTGG
		s1_s2-R1	TGCCAACGATTTCTGCAACT
		s2_s4-F1	TGCTGTGACATGGATGGAGT
		s2_s4-R1	TGTTCTCTGTGCCATCCGAT
		s4_s5-F1	CGATGTGGGACTGAGCCTAA
		s4_s5-R1	GCATGTTCTGGCCATCTCTG
ddPCR Genotyping Target	CYP1A2	CYP1A2-F-4	GATGTTCCTCCCTAGCGACA
		CYP1A2-R-4	CCATGTTCTCTTGGCTCCAT
		CYP1A2-probe-4	6FAM-TCCCTGAAGACCTGCCCTGGGT-MGBNFQ
ddPCR Genotyping Reference	C7orf28B	C7orf28B-F	CAACACAGGTTGACCAAGGA
		C7orf28B-R	TTGTGCAGGATCAGAGCATC
		C7orf28B-probe	VIC-TGCCATTTGTGTGCATCCCCA-TAMRA
CYP1A2 C1117T genotyping	CYP1A2	C1117T-mutation-F	CTGTGGGGGATGGTGAAGGGGATAAAGGAGGTGTCT
		C1117T-mutation-R	GACACGGTGATTGGCAGGGC
Target Gene Expression	CLK3	CLK3_ex3-4-F	CGGAGATCTCGGTCCAGAAG
		CLK3_ex3-4-R	CACCGGTACGTGTCACTGTC
	CPLX3	CPLX3_ex3-4-F	GATAAATATCGGCTGCCCAAG
		CPLX3_ex3-4-R	CCTCCTCTGTGTCCTCCTCA
	CSK	CSK_ex7-8-F	CGTGATGCTAGGCGATTACC
		CSK_ex7-8-R	AGGTTGCTATGCCGAAGTTG
	CYP1A2	CYP1A2_ex2-F	TGCCAGCAGGTGTGAGAGTA
		CYP1A2_ex2-R	TGCCTTCACTTGATGGAGAA
	EDC3	EDC3_ex3-F	TGCAGAACTCCTTGCTCACA
		EDC3_ex3-R	GGTACCGCCATGATGAGAAC
Housekeeper Gene Expression	RPS19	RPS19-F	CTTGGAGCCTCTGCTGAAGT
		RPS19-R	GGTCGGCTCCATGACTAAGA
	RPS5	RPS5-F	TCATGAGCTTCTTGCCATTG
		RPS5-R	CGCTTCCGTAAGGCACAGT
