# Supplementary material for: A novel canine reference genome resolves genomic architecture and uncovers transcript complexity
Source: Commun Biol. 2021 Feb 10;4:185. doi: 10.1038/s42003-021-01698-x (PMC7875987; doi:10.1038/s42003-021-01698-x)
Supplement: Supplementary file 5 — Supplementary Data 3 [file 42003_2021_1698_MOESM5_ESM.xlsx]

## Sheet: Sheet1
Dataset	Dog_id	dark_cutoff	dark regions (bp)	camouflaged regions (bp)
10X linked reads	BOX_1	4X	63504052	24865150
10X linked reads	CS_1	5X	62957286	22983375
10X linked reads	FCR_2	5X	61616193	23349025
10X linked reads	SCH_1	4X	63958627	22805750
10X linked reads	BOX_2	3X	65529900	25691300
10X linked reads	FCR_1	3X	60370631	26127713
10X linked reads	GR_1	4X	60319502	24283200
10X linked reads	Mischka	5X	43327368	21499125
10X linked reads	BM_1	4X	63360345	24476700
10X linked reads	CKCS_1	3X	62763180	25198938
10X linked reads	CS_2	5X	64299293	24154575
10X linked reads	CS_3	5X	42993327	67461900
10X linked reads	DH_1	3X	60090475	25296925
10X linked reads	DBM_1	5X	51987907	27865700
10X linked reads	GSD_1	5X	42012114	47627288
10X linked reads	GSD_2	5X	51510014	36763813
10X linked reads	GSD_3	4X	60567750	23451975
10X linked reads	GD_1	4X	60089132	25074013
10X linked reads	IWH_1	3X	60890152	26493375
10X linked reads	IWH_2	4X	65090150	25018600
10X linked reads	LEO_1	3X	61447227	25888450
10X linked reads	PUG_1	3X	64122768	26481925
10X linked reads	RTW_1	5X	59165212	51601738
10X linked reads	RTW_2	5X	63844831	23224171
10X linked reads	SS_1	5X	54582377	37377875
10X linked reads	SBT_1	4X	65644202	23527750
10X linked reads	SP_1	5X	56273459	33689238
10X linked reads	WM_1	5X	58933527	23413500
Illumina short reads	ISR_BOX_1	4X	60154879	64639179
Illumina short reads	ISR_CKCS_1	4X	61432287	65637933
Illumina short reads	ISR_DH_1	5X	51614454	64646045
Illumina short reads	ISR_PUG_1	5X	57190960	64634602
Illumina short reads	ISR_LEO_1	2X	67061803	81226347
Illumina short reads	ISR_CS_1	4X	60789790	64113222
Illumina short reads	ISR_WM_1	3X	63525773	65682781
Illumina short reads	ISR_GSD_1	2X	60893621	88900970
Illumina short reads	ISR_GSD_2	2X	60409830	88095117
Illumina short reads	ISR_GSD_3	2X	60120901	89075442
Illumina short reads	ISR_CS_2	3X	65438931	70224697
Illumina short reads	ISR_SCH_1	4X	68118028	67762656
Illumina short reads	ISR_SS_1	5X	57009176	83826854
Illumina short reads	ISR_SP_1	4X	62904016	75147087
Illumina short reads	ISR_DBM_1	4X	62243607	82862506
Illumina short reads	ISR_GR_1	5X	55578516	75584105
Illumina short reads	ISR_GD_1	5X	64102203	72796234
Illumina short reads	ISR_BM_1	5X	50687689	70471503
Illumina short reads	ISR_FCR_1	5X	55634513	68047817
Illumina short reads	ISR_RTW_1	2X	66203017	70920792
Illumina short reads	ISR_RTW_2	5X	51014475	69883500
Illumina short reads	ISR_BOX_2	3X	60418596	99966997
Illumina short reads	ISR_IWH_1	5X	64218973	93560359
Illumina short reads	ISR_IWH_2	5X	63408979	94060469
Illumina short reads	ISR_CS_3	3X	60235778	71036808
PacBio long reads	Mischka	5X	6442451	1043275
