# Supplementary material for: A novel canine reference genome resolves genomic architecture and uncovers transcript complexity
Source: Commun Biol. 2021 Feb 10;4:185. doi: 10.1038/s42003-021-01698-x (PMC7875987; doi:10.1038/s42003-021-01698-x)
Supplement: Supplementary file 6 — Supplementary Data 4 [file 42003_2021_1698_MOESM6_ESM.xlsx]

## Sheet: Sheet1
						Genotype1
Tissue	ID	Breed	Sex2	Age3	RIN	POLI	MANEA	RAB32	CYP1A2	PPHLN1	OTOA
Liver	1L	Danish Swedish Farmdog	F	12	7.3	na	het	del	4	2	2
	10L	German Shepherd	F	12	8.1	na	het	del	6	2	2
	11 L	Irish Setter	M	6	7.7	na	del	wt	3	2	2
	12 L	Golden Retriever	F	11	7.7	na	del	wt	4	4	2
	13 L	Poodle Medium	F	13	7.2	na	del	wt	2	2	2
	17 L	Hovawart	F	7	8.6	na	het	wt	4	3	2
	18 L	German Shepherd	F	12	5.9	na	het	wt	3	2	3
	2 L	Mixed Breed	na	na	7.2	na	het	na	5	2	4
	20 L	Beagle	M	na	3.6	na	del	wt	3	3	2
	22 L	German Shepherd	F	5	7.6	na	het	wt	4	2	2
	23 L	Swedish Elkhound	F	9	6.5	na	het	wt	3	2	2
	24 L	German Shepherd	F	1	8	na	het	wt	3	3	2
	25 L	German Shepherd	M	1	8.3	na	het	wt	6	3	2
	3 L	Howawart	F	11	8	na	het	wt	4	3	2
	4 L	Howawart	M	11	6.8	na	het	wt	4	2	2
	5 L	German Shepherd	M	12	7.6	na	del	del	3	2	2
	6 L	Irish Setter	M	na	7.9	na	del	wt	4	2	2
	7 L	Greyhound	F	12.5	7.6	na	het	wt	3	2	2
	8 L	Border Collie	F	13	8.1	na	het	wt	3	3	2
	9 L	Howawart	F	9	6	na	het	wt	5	2	2
Spleen	1 S	Cocker Spaniel	M	9	8.1	na	het	wt	4	2	2
	10S	German Shepherd	M	12	7.3	na	del	del	3	3	2
	11 S	Howawart	F	11	8.7	na	het	wt	4	3	2
	12 S	German Shepherd	F	12	6	na	het	wt	3	2	3
	14 S	Beagle	M	na	6.2	na	del	wt	3	3	2
	15 S	German Shepherd	F	5	7.5	na	het	wt	4	2	2
	16 S	German Shepherd	F	1	7.7	na	het	wt	3	3	2
	17 S	German Shepherd	M	1	7.4	na	het	wt	6	3	2
	2 S	Irish Setter	M	na	8.8	na	del	wt	4	2	2
	3 S	Dachshund	F	15	9.3	na	het	wt	4	2	2
	4 S	Danish Swedish Farmdog	F	12	9.2	na	het	del	4	2	2
	5 S	Border Collie	F	13	7.8	na	het	wt	3	2	2
	6 S	German Shepherd	F	2	8.5	na	het	wt	5	3	2
	7 S	Poodle Medium	F	13	6.6	na	del	wt	2	2	2
	8 S	Golden Retriever	F	11	7.7	na	del	wt	4	4	2
Left Ventricle Wall	c10	Cavalier King Charles Spaniel	M	9	8.4	del	na	na	na	na	na
	c11	Cavalier King Charles Spaniel	F	9	8.2	del	na	na	na	na	na
	c9	Cavalier King Charles Spaniel	F	9	8.4	del	na	na	na	na	na
	c2	Cavalier King Charles Spaniel	M	10	8.8	het	na	na	na	na	na
	c7	Cavalier King Charles Spaniel	F	11	8.9	het	na	na	na	na	na
	c8	Cavalier King Charles Spaniel	F	12	8.4	het	na	na	na	na	na
	d3	Dobermann	F	5	8.8	wt	na	na	na	na	na
	d8	Dobermann	F	9	8.2	wt	na	na	na	na	na
	d9	Dobermann	M	6	8.1	wt	na	na	na	na	na
1 Genotype: wt, wild type; het, heterozygote; del, deletion; CNV as binned whole numbers.
2 Sex: F, female; M, male.
3 Age in years. na, not available
